# Supplementary material for: Heterogeneous associations of retirement with health and behaviors: a longitudinal study in 35 countries
Source: Am J Epidemiol. 2025 Jun 13;195(3):644–52. doi: 10.1093/aje/kwaf126 (PMC13017461; doi:10.1093/aje/kwaf126)
Supplement: Web_Material_kwaf126 [file web_material_kwaf126.zip]

Archive with 1 entries (1 files):
- 250604_Supplement.pdf
